# Supplementary material for: On the Similarity Between the Reinforcing and the Discriminative Properties of Intracranial Self-Stimulation
Source: Front Behav Neurosci. 2022 Feb 21;16:799015. doi: 10.3389/fnbeh.2022.799015 (PMC8899289; doi:10.3389/fnbeh.2022.799015)
Supplement: Supplementary file 1 [file Data_Sheet_1.ZIP]

Archive with 27 entries (26 files):
- ArticleData/
- ArticleData/VelazquezMartinezEtAl_Fig1.png
- __MACOSX/ArticleData/._VelazquezMartinezEtAl_Fig1.png
- ArticleData/VelazquezMartinezEtAl_Fig6.pzfx
- __MACOSX/ArticleData/._VelazquezMartinezEtAl_Fig6.pzfx
- ArticleData/.DS_Store
- __MACOSX/ArticleData/._.DS_Store
- ArticleData/VelazquezMartinezEtAl_Fig7.pzfx
- __MACOSX/ArticleData/._VelazquezMartinezEtAl_Fig7.pzfx
- ArticleData/VelazquezMartinezEtAl_TAC50.xlsx
- __MACOSX/ArticleData/._VelazquezMartinezEtAl_TAC50.xlsx
- ArticleData/VelazquezMartinezEtAl_Fig2.pzfx
- __MACOSX/ArticleData/._VelazquezMartinezEtAl_Fig2.pzfx
- ArticleData/VelazquezMartinezEtAl_DD50Sr.xlsx
- __MACOSX/ArticleData/._VelazquezMartinezEtAl_DD50Sr.xlsx
- ArticleData/VelazquezMartinezEtAl_DI50_Fig5fIg6.xlsx
- __MACOSX/ArticleData/._VelazquezMartinezEtAl_DI50_Fig5fIg6.xlsx
- ArticleData/VelazquezMartinezEtAl_Fig5-5S.pzfx
- __MACOSX/ArticleData/._VelazquezMartinezEtAl_Fig5-5S.pzfx
- ArticleData/VelazquezMartinezEtAl_Fig3.pzfx
- __MACOSX/ArticleData/._VelazquezMartinezEtAl_Fig3.pzfx
- ArticleData/VelazquezMartinezEtAl_DD50Hld.xlsx
- __MACOSX/ArticleData/._VelazquezMartinezEtAl_DD50Hld.xlsx
- ArticleData/VelazquezMartinezEtAl_Fig4-8-9-9S.pzfx
- __MACOSX/ArticleData/._VelazquezMartinezEtAl_Fig4-8-9-9S.pzfx
- ArticleData/VelazquezMartinezEtAl_TA50_Fig1-2-.xlsx
- __MACOSX/ArticleData/._VelazquezMartinezEtAl_TA50_Fig1-2-.xlsx
