# Supplementary material for: On the Similarity Between the Reinforcing and the Discriminative Properties of Intracranial Self-Stimulation
Source: Front Behav Neurosci. 2022 Feb 21;16:799015. doi: 10.3389/fnbeh.2022.799015 (PMC8899289; doi:10.3389/fnbeh.2022.799015)
Supplement: Supplementary file 1 [file Data_Sheet_1.ZIP › ArticleData/VelazquezMartinezEtAl_TAC50.xlsx]

## Sheet: TA50_Resum
	MiliaAmpers				Hertz				MiliaAmpers
	1	2	4		1	2	4		LE4		LE5		LE11		LE13		W5
LE4	269.286	271.629	331.04		154.433	88.3824	140.591		269.286		98.6448		150.262		276.232		294.054
									271.629		124.134		170.898		245.109		308.228
LE5	98.6448	124.134	154.664		74.7144	82.2719	99.3184		331.04		154.664		200.902		308.732		289.068
LE11	150.262	170.898	200.902		102.636	98.7696	126.046
									Hertz
LE13	276.232	245.109	308.732		165.326	123.513	154.041		154.433		74.7144		102.636		165.326		88.534
									88.3824		82.2719		98.7696		123.513		110.917
W5	294.054	308.228	289.068		88.534	110.917	117.521		140.591		99.3184		126.046		154.041		117.521
LE3	75.7534	84.2239	90.9829		95.1725	101.891	132.219
LE6	144.474	126.431	127.25		104.082	96.9066	126.928
LE7	83.9581	93.381	106.728		88.0425	106.193	137.828
LE10	89.4992	98.8101	99.3126		91.5297	87.0874	142.793
LE12	366.866	298.259	263.027		107.545	130.909	129.883
W2	175.445	178.379	195.563		113.351	102.092	121.009
W4	172.117	139.049	293.78		77.4309	71.0653	119.973
W6	340.464	314.678	383.35		119.477	177.623	142.848
W7	203.017	233.378	251.927		93.9329	93.8624	139.734

## Sheet: Slp_Resum
	MiliaAmpers				Hertz					MiliaAmpers
	1	2	4		1	2	4			LE4		LE5		LE11		LE13		W5		MEAN	SE
LE4	21.675	33.225	42.37		54.213	103.267	24.0875		1	21.675		30.88		46.5675		96.5561		132.767		65.6892	47.3467
									2	33.225		29.44		41.2583		29.212		96.9833		46.0237	28.9009
LE5	30.88	29.44	29.2		36.1733	16.97	22.088		3	42.37		29.2		26.0943		78.7438		132.767		61.8351	44.8293
LE11	46.5675	41.2583	26.0943		45.851	45.275	48.1674
LE13	96.5561	29.212	78.7438		60.7556	38.1075	43.8045		1	54.213		36.1733		45.851		60.7556		41.654		47.7294	9.81964
									2	103.267		16.97		45.275		38.1075		31.98		47.12	33.0735
W5	132.767	96.9833	940.7		41.654	31.98	73.2687		3	24.0875		22.088		48.1674		43.8045		73.2687		42.2832	20.8325

## Sheet: Loc_Resum
	MiliaAmpers				Hertz					MiliaAmpers
	1	2	4		1	2	4			LE4		LE5		LE11		LE13		W5		Mean	SE
LE4	2.439	2.4425	2.522		2.1901	1.94725	1.94725		1	2.439		2.0293		2.18233		2.44642		2.4685		2.31311	0.197114
									2	2.4425		2.108		2.24817		2.4022		2.491		2.33837	0.157655
LE5	2.0293	2.108	2.202		1.88944	2.00267	2.00267		3	2.522		2.202		2.30629		2.49489		2.461		2.39723	0.137438
LE11	2.18233	2.24817	2.30629		2.0113	2.001	2.001
LE13	2.44642	2.4022	2.49489		2.21837	2.10725	2.10725		1	2.1901		1.88944		2.0113		2.21837		1.9472		2.05128	0.14647
									2	1.94725		2.00267		2.001		2.10725		2.045		2.02063	0.05956
W5	2.4685	2.491	2.461		1.9472	2.045	2.045		3	1.94725		2.00267		2.001		2.10725		2.045		2.02063	0.05956

## Sheet: Am10
	TAmax	TAmin	slp	loc	infleccion	altura	(Tamax-Tamin)/2	altura
LE4	0.94165	0.0426725	21.675	2.439	268.634	0.444411	269.286	0.449489
LE5	0.83815	0.166535	30.88	2.0293	105.794	0.477303	98.6448	0.335807
LE11	0.848067	0.0506273	46.5675	2.18233	151.429	0.429632	150.262	0.39872
LE13	0.604917	0.0656028	96.5561	2.44642	279.205	0.328829	276.232	0.269657
W5	0.902875	0.00217275	132.767	2.4685	293.926	0.444713	294.054	0.450351
LE3	0.922706	0.0638352	60.2338	1.88438	76.4021	0.476854	75.7534	0.429436
LE6	0.9809	0.0350714	190.346	2.16057	144.692	0.502265	144.474	0.472914
LE7	0.938421	0.0948887	56.9199	1.93211	85.2478	0.499593	83.9581	0.421766
LE10	0.939438	0.0421284	70.2537	1.9545	89.86	0.476078	89.4992	0.448655
LE12	0.925817	0.106517	123.037	2.56883	370.279	0.5085	366.866	0.40965
W2	0.8654	0.0571053	63.8133	2.2486	176.794	0.44667	175.445	0.404147
W4	0.88666	0.084302	41.5162	2.2461	175.156	0.463231	172.117	0.401179
W6	0.843967	0.00156111	184.284	2.53211	340.389	0.417501	340.464	0.421203
W7	0.919565	0.0755088	50.4323	2.31471	205.539	0.478268	203.017	0.422028

## Sheet: Am20
	TAmax	TAmin	slp	loc	infleccion	altura	(Tamax-Tamin)/2	altura
LE4	0.8758	0.057545	33.225	2.4425	274.36	0.438319	271.629	0.409128
LE5	0.9193	0.08537	29.44	2.108	126.671	0.469723	124.134	0.416965
LE11	0.857833	0.11447	41.2583	2.24817	175.978	0.465408	170.898	0.371682
LE13	0.62204	0.05277	29.212	2.4022	249.34	0.314969	245.109	0.284635
W5	0.971367	0.0475	96.9833	2.491	309.393	0.498466	308.228	0.461933
LE3	0.890929	0.0366171	109.83	1.927	84.4536	0.454818	84.2239	0.427156
LE6	0.9245	0.083704	128.302	2.105	127.268	0.496557	126.431	0.420398
LE7	0.883371	0.08113	73.2619	1.97586	94.4058	0.469644	93.381	0.401121
LE10	0.945686	0.0865	36.4586	2.006	100.584	0.488961	98.8101	0.429593
LE12	0.92955	0.11575	59.06	2.4845	304.214	0.506786	298.259	0.4069
W2	0.928725	0.050585	87.1675	2.254	179.223	0.478057	178.379	0.43907
W4	0.912525	0.25945	35.1932	2.20475	158.864	0.564623	139.049	0.326537
W6	0.84425	0.0314353	82.2625	2.49975	315.551	0.426467	314.678	0.406407
W7	0.919533	0.0512767	45.0033	2.37333	234.994	0.463193	233.378	0.434128

## Sheet: Am40
	TAmax	TAmin	slp	loc	infleccion	altura	(Tamax-Tamin)/2	altura
LE4	0.9657	0.02119	42.37	2.522	330.699	0.46778	331.04	0.472255
LE5	0.7522	0.0627667	29.2	2.202	157.249	0.3803	154.664	0.344717
LE11	0.886457	0.0186739	26.0943	2.30629	199.299	0.414278	200.902	0.433892
LE13	0.669522	0.0625056	78.7438	2.49489	311.994	0.357139	308.732	0.303508
W5	0.89	2.22e-16	940.7	2.461	289.065	0.443911	289.068	0.445
LE3	0.840445	0.05252	107.519	1.96145	91.4231	0.438046	90.9829	0.393963
LE6	0.85429	0.0552329	159.586	2.1064	127.708	0.448997	127.25	0.399529
LE7	0.916656	0.0618589	68.1288	2.03256	107.538	0.474812	106.728	0.427398
LE10	0.904483	0.02232	60.9417	1.99867	99.4091	0.446736	99.3126	0.441082
LE12	0.8297	2.22e-16	14.95	2.42	250.744	0.350955	263.027	0.41485
W2	0.756714	0.0207122	65.8114	2.293	195.856	0.375838	195.563	0.368001
W4	0.886771	0.00759714	131.253	2.46829	293.777	0.439473	293.78	0.439587
W6	0.880963	0.001685	260.645	2.58363	383.316	0.43744	383.35	0.439639
W7	0.867444	0.0564878	60.7878	2.40589	253.888	0.446607	251.927	0.405478

## Sheet: Hz10
	TAmax	TAmin	slp	loc	infleccion	altura	(Tamax-Tamin)/2	altura
LE4	0.77842	0.014092	54.213	2.1901	154.359	0.380024	154.433	0.382164
LE5	0.730578	0.0903489	36.1733	1.88944	76.8989	0.390087	74.7144	0.320114
LE11	0.84953	2.0915e-16	45.851	2.0113	102.119	0.403434	102.636	0.424765
LE13	0.575475	0.00030325	60.7556	2.21837	164.864	0.27699	165.326	0.287586
W5	0.8744	0.0008186	41.654	1.9472	88.0122	0.413464	88.534	0.436791
LE3	0.8931	0.0846081	39.4339	1.98929	96.8994	0.46525	95.1725	0.404246
LE6	0.902314	0.007206	78.325	2.01779	104	0.441603	104.082	0.447554
LE7	0.909919	0.0650641	38.2413	1.95281	89.0553	0.462056	88.0425	0.422427
LE10	0.938262	0.102988	32.0994	1.97725	93.9232	0.490667	91.5297	0.417637
LE12	0.897779	0.14454	39.2273	2.05221	112	0.499052	107.545	0.376619
W2	0.879891	0.000434636	66.6415	2.05445	113.088	0.424969	113.351	0.439728
W4	0.904092	0.0709708	54.3138	1.89525	78.2867	0.469872	77.4309	0.41656
W6	0.912275	0.118774	106.541	2.08308	120.97	0.50695	119.477	0.39675
W7	0.943343	0.0648743	30.2875	1.98264	94.9758	0.470716	93.9329	0.439234

## Sheet: Hz20
	TAmax	TAmin	slp	loc	infleccion	altura	(Tamax-Tamin)/2	altura
LE4	0.896675	0.02	103.267	1.94725	88.4745	0.448564	88.3824	0.438337
LE5	0.7468	0.17893	16.97	2.00267	96.9563	0.424339	82.2719	0.283935
LE11	0.782625	0.052345	45.275	2.001	99.7129	0.398915	98.7696	0.36514
LE13	0.576975	0.0725525	38.1075	2.10725	127.079	0.309524	123.513	0.252211
W5	0.95795	5.855e-06	31.98	2.045	109.771	0.444492	110.917	0.478972
LE3	0.844125	0.064415	24.0575	2.022	103.281	0.416956	101.891	0.389855
LE6	0.84885	0.075545	38.075	1.99675	98.5302	0.438815	96.9066	0.386653
LE7	0.90828	0.17182	73.808	2.0398	109.384	0.528562	106.193	0.36823
LE10	0.956833	0.0887067	38.7033	1.95067	88.6316	0.496946	87.0874	0.434063
LE12	0.947933	0.013401	24.26	2.11933	129.266	0.436318	130.909	0.467266
W2	0.87324	0.017114	66.31	2.0102	102.13	0.430313	102.092	0.428063
W4	0.955825	0.24855	27.4525	1.91525	81.1195	0.572526	71.0653	0.353637
W6	0.88	2.22e-16	237.6	2.2495	177.59	0.435736	177.623	0.44
W7	0.903775	0.128577	30.635	1.995	97.7426	0.487044	93.8624	0.387599

## Sheet: Hz40
	TAmax	TAmin	slp	loc	infleccion	altura	(Tamax-Tamin)/2	altura
LE4	0.912737	0.0255748	24.0875	2.15275	139.569	0.426753	140.591	0.443581
LE5	0.75583	0.074318	22.088	2.0171	101.772	0.379552	99.3184	0.340756
LE11	0.84248	0.04015	48.1674	2.1047	126.682	0.422138	126.046	0.401165
LE13	0.524	0.0246848	43.8045	2.19217	154.798	0.261219	154.041	0.249658
W5	0.83736	0.063047	73.2687	2.0746	118.506	0.438036	117.521	0.387156
LE3	0.829044	0.061494	40.2026	2.12933	133.808	0.423289	132.219	0.383775
LE6	0.875267	0.0252033	82.3589	2.105	127.151	0.438352	126.928	0.425032
LE7	0.92126	0.064842	60.273	2.1444	139.037	0.476692	137.828	0.428209
LE10	0.958043	0.0222604	39.0886	2.15714	142.602	0.46259	142.793	0.467891
LE12	0.798662	0.0621763	43.5825	2.12138	131.507	0.410964	129.883	0.368243
W2	0.836991	0.0504225	49.7636	2.088	121.938	0.425509	121.009	0.393284
W4	0.921417	0.0785333	58.7733	2.0855	121.385	0.483464	119.973	0.421442
W6	0.8871	0.00291333	105.122	2.155	142.752	0.435323	142.848	0.442093
W7	0.90803	0.05009	18.3335	2.1581	139.42	0.425184	139.734	0.42897
