# Supplementary material for: On the Similarity Between the Reinforcing and the Discriminative Properties of Intracranial Self-Stimulation
Source: Front Behav Neurosci. 2022 Feb 21;16:799015. doi: 10.3389/fnbeh.2022.799015 (PMC8899289; doi:10.3389/fnbeh.2022.799015)
Supplement: Supplementary file 1 [file Data_Sheet_1.ZIP › ArticleData/VelazquezMartinezEtAl_DD50Sr.xlsx]

## Sheet: DD50_Resum
	MiliaAmpers				Hertz				MiliaAmpers
	1	2	4		1	2	4		LE4		LE5		LE11		LE13		W5
LE4	245.748	259.506	299.889		95.8388	107.579	138.869		245.748		170.041		134.991		204.429		260.518
									259.506		153.878		121.78		200.404		244.903
LE5	170.041	153.878	149.561		134.098	117.034	104.34		299.889		149.561		114.407		223.843		263.615
LE11	134.991	121.78	114.407		106.563	95.2681	96.0663
									Hertz
LE13	204.429	200.404	223.843		105.797	114.779	128.891		95.8388		134.098		106.563		105.797		89.2103
									107.579		117.034		95.2681		114.779		100.753
W5	260.518	244.903	263.615		89.2103	100.753	104.442		138.869		104.34		96.0663		128.891		104.442

## Sheet: Slp_Resum
	MiliaAmpers				Hertz					MiliaAmpers
	1	2	4		1	2	4			LE4		LE5		LE11		LE13		W5		Mean	SE
LE4	60.3764	49.0914	49.0914		19.475	18.92	16.76		1	60.3764		35.4763		44.76		57.1573		21.8182		43.9176	15.863
									2	49.0914		44.8233		58.5473		76.4531		19.0467		49.5924	20.9626
LE5	35.4763	44.8233	44.8233		26.925	87.602	21.1667		3	49.0914		44.8233		58.5473		76.4531		19.0467		49.5924	20.9626
LE11	44.76	58.5473	58.5473		27.6025	35.6925	28.27
										Hertz
LE13	57.1573	76.4531	76.4531		28.5733	23.614	24.545		1	19.475		26.925		27.6025		28.5733		17.0932		23.9338	5.25848
									2	18.92		87.602		35.6925		23.614		27.518		38.6693	28.0371
W5	21.8182	19.0467	19.0467		17.0932	27.518	24.9767		3	16.76		21.1667		28.27		24.545		24.9767		23.1437	4.36642

## Sheet: Loc_Resum
	MiliaAmpers				Hertz					MiliaAmpers
	1	2	4		1	2	4			LE4		LE5		LE11		LE13		W5		Mean	SE
LE4	2.39164	2.41507	2.47729		1.9845	2.036	2.14467		1	2.39164		2.2325		2.13537		2.31182		2.41817		2.2979	0.197114
									2	2.41507		2.18873		2.08655		2.302		2.39333		2.27714	0.157655
LE5	2.2325	2.18873	2.17546		2.1275	2.0686	2.02483		3	2.47729		2.17546		2.05911		2.35056		2.42209		2.2969	0.137438
LE11	2.13537	2.08655	2.05911		2.02875	1.982	1.9836
LE13	2.31182	2.302	2.35056		2.03033	2.0694	2.112		1	1.9845		2.1275		2.02875		2.03033		1.9536		2.02494	0.14647
									2	2.036		2.0686		1.982		2.0694		2.0062		2.03244	0.05956
W5	2.41817	2.39333	2.42209		1.9536	2.0062	2.02033		3	2.14467		2.02483		1.9836		2.112		2.02033		2.05709	0.05956

## Sheet: Am10
	TAmax	TAmin	slp	loc	infleccion	altura	(Tamax-Tamin)/2	altura
LE4	0.971071	0.0165988	60.3764	2.39164	245.685	0.475635	245.748	0.477236
LE5	0.949425	0.01611	35.4763	2.2325	169.37	0.452479	170.041	0.466658
LE11	0.895062	0.0478486	44.76	2.13537	135.855	0.449664	134.991	0.423607
LE13	0.942945	0.0168807	57.1573	2.31182	204.366	0.46126	204.429	0.463032
W5	0.979317	0.012283	21.8182	2.41817	256.128	0.444772	260.518	0.483517

## Sheet: Am20
	TAmax	TAmin	slp	loc	infleccion	altura	(Tamax-Tamin)/2	altura
LE4	0.958686	0.0107536	49.0914	2.41507	258.916	0.462489	259.506	0.473966
LE5	0.980507	0.0167987	44.8233	2.18873	153.617	0.4739	153.878	0.481854
LE11	0.985318	0.0137761	58.5473	2.08655	121.675	0.480442	121.78	0.485771
LE13	0.931462	0.00166615	76.4531	2.302	200.084	0.452562	200.404	0.464898
W5	0.976175	0.0197533	19.0467	2.39333	240.202	0.440152	244.903	0.478211

## Sheet: Am40
	TAmax	TAmin	slp	loc	infleccion	altura	(Tamax-Tamin)/2	altura
LE4	0.928229	0.00551571	73.6306	2.47729	299.527	0.452445	299.889	0.461356
LE5	0.962385	0.0143192	93.9946	2.17546	149.603	0.47674	149.561	0.474033
LE11	0.957722	0.00694668	44.3078	2.05911	113.963	0.45763	114.407	0.475388
LE13	0.839019	0.00961863	74.9419	2.35056	223.739	0.411577	223.843	0.4147
W5	0.924591	0.00539365	20.9518	2.42209	257.963	0.414483	263.615	0.459599

## Sheet: Hz10
	TAmax	TAmin	slp	loc	infleccion	altura	(Tamax-Tamin)/2	altura
LE4	0.9192	0.01305	19.475	1.9845	93.8212	0.412557	95.8388	0.453075
LE5	1	0.000520075	26.925	2.1275	132.17	0.457523	134.098	0.49974
LE11	0.896075	0.007005	27.6025	2.02875	105.364	0.414457	106.563	0.444535
LE13	0.9947	0.0398667	28.5733	2.03033	105.847	0.478811	105.797	0.477417
W5	0.9258	0.012428	17.0932	1.9536	86.6447	0.407595	89.2103	0.456686

## Sheet: Hz20
	TAmax	TAmin	slp	loc	infleccion	altura	(Tamax-Tamin)/2	altura
LE4	0.976775	0.01933	18.92	2.036	105.456	0.439791	107.579	0.478723
LE5	0.98472	0.0062054	87.602	2.0686	116.95	0.482603	117.034	0.489257
LE11	1	0.02649	35.6925	1.982	95.1437	0.481844	95.2681	0.486755
LE13	0.95764	0.050834	23.614	2.0694	115.111	0.460026	114.779	0.453403
W5	0.93774	0.0185986	27.518	2.0062	100.024	0.439714	100.753	0.459571

## Sheet: Hz40
	TAmax	TAmin	slp	loc	infleccion	altura	(Tamax-Tamin)/2	altura
LE4	0.7548	0.00646	16.76	2.14467	134.328	0.329224	138.869	0.37417
LE5	0.977567	0.031895	21.1667	2.02483	103.398	0.453294	104.34	0.472836
LE11	0.9127	0.006588	28.27	1.9836	95.0222	0.422743	96.0663	0.453056
LE13	1	0.01078	24.545	2.112	127.155	0.45899	128.891	0.49461
W5	0.9173	0.008265	24.9767	2.02033	103.022	0.420881	104.442	0.454518
