# Supplementary material for: On the Similarity Between the Reinforcing and the Discriminative Properties of Intracranial Self-Stimulation
Source: Front Behav Neurosci. 2022 Feb 21;16:799015. doi: 10.3389/fnbeh.2022.799015 (PMC8899289; doi:10.3389/fnbeh.2022.799015)
Supplement: Supplementary file 1 [file Data_Sheet_1.ZIP › ArticleData/VelazquezMartinezEtAl_DI50_Fig5fIg6.xlsx]

## Sheet: DI50_Resum
	MiliaAmpers				Hertz					MiliaAmpers
	1	2	4		1	2	4			LE4		LE5		LE11		LE13		W5		MEAN	SE
LE4	0.354496	0.397063	0.565676		0.449478	0.394992	0.636103		1	0.354496		0.598767		0.435288		0.378327		0.361251		0.425626	0.101872
									2	0.397063		0.496719		0.386653		0.33051		0.385847		0.399358	0.06035
LE5	0.598767	0.496719	0.438962		0.702198	0.464145	0.370285		3	0.565676		0.438962		0.288106		0.428287		0.346246		0.413455	0.105203
LE11	0.435288	0.386653	0.288106		0.385238	0.363092	0.349858
										Hertz
LE13	0.378327	0.33051	0.428287		0.391942	0.451448	0.521756		1	0.449478		0.702198		0.385238		0.391942		0.290633		0.443898	0.155226
									2	0.394992		0.464145		0.363092		0.451448		0.354712		0.405678	0.0500963
W5	0.361251	0.385847	0.346246		0.290633	0.354712	0.357639		3	0.636103		0.370285		0.349858		0.521756		0.357639		0.447128	0.127138

## Sheet: Slp_Resum
	MiliaAmpers				Hertz					MiliaAmpers
	1	2	4		1	2	4			LE4		LE5		LE11		LE13		W5		MEAN	SE
LE4	22.5678	21.71	20.7817		12.8033	19.97	12.725		1	22.5678		34.6887		22.01		21.3346		26.856		25.4914	5.57674
									2	21.71		25.9573		26.8022		25.2242		15.924		23.1235	4.46674
LE5	34.6887	25.9573	31.7891		28.39	32.34	23.2435		3	20.7817		31.7891		25.83		31.4611		18.0345		25.5793	6.18791
LE11	22.01	26.8022	25.83		23.49	20.364	23.1552
										Hertz
LE13	21.3346	25.2242	31.4611		22.08	20.158	23.455		1	12.8033		28.39		23.49		22.08		12.1492		19.7825	7.07264
									2	19.97		32.34		20.364		20.158		23.952		23.3568	5.28469
W5	26.856	15.924	18.0345		12.1492	23.952	36.71		3	12.725		23.2435		23.1552		23.455		36.71		23.8577	8.51692

## Sheet: Loc_Resum
	MiliaAmpers				Hertz					MiliaAmpers
	1	2	4		1	2	4			LE4		LE5		LE11		LE13		W5		MEAN	SE
LE4	3.41189	3.43578	3.51917		3.467	3.4366	3.5475		1	3.41189		3.24387		3.1582		3.32223		3.4194		3.31112	0.111701
									2	3.43578		3.19433		3.13356		3.29267		3.4378		3.29883	0.138149
LE5	3.24387	3.19433	3.16082		3.29033	3.1746	3.13017		3	3.51917		3.16082		3.07029		3.3524		3.40782		3.3021	0.183387
LE11	3.1582	3.13356	3.07029		3.12375	3.121	3.1055
										Hertz
LE13	3.32223	3.29267	3.3524		3.32925	3.3686	3.4075		1	3.467		3.29033		3.12375		3.32925		3.3726		3.31659	0.126291
									2	3.4366		3.1746		3.121		3.3686		3.4086		3.30188	0.143969
W5	3.4194	3.4378	3.40782		3.3726	3.4086	3.41275		3	3.5475		3.13017		3.1055		3.4075		3.41275		3.32068	0.193688

## Sheet: Am10
	TAmax	TAmin	slp	loc	Max_X	Min_X	X50	f(X50)
LE4	0.988067	0.00950689	22.5678	3.41189	5010	1250	0.354496	0.5
LE5	0.973437	0.0170968	34.6887	3.24387	2510	630	0.598767	0.5
LE11	0.95874	0.013484	22.01	3.1582	2510	630	0.435288	0.5
LE13	0.937146	0.00715677	21.3346	3.32223	3980	1000	0.378327	0.5
W5	0.96072	0.009424	26.856	3.4194	5100	1250	0.361251	0.5

## Sheet: Am20
	TAmax	TAmin	slp	loc	Max_X	Min_X	X50	f(X50)
LE4	0.974189	1.03804e-14	21.71	3.43578	5010	1250	0.397063	0.5
LE5	0.986673	0.015132	25.9573	3.19433	2510	630	0.496719	0.5
LE11	0.989633	0.0233867	26.8022	3.13356	2510	630	0.386653	0.5
LE13	0.93645	0.00392875	25.2242	3.29267	3980	1000	0.33051	0.5
W5	0.98476	0.021082	15.924	3.4378	5100	1250	0.385847	0.5

## Sheet: Am40
	TAmax	TAmin	slp	loc	Max_X	Min_X	X50	f(X50)
LE4	0.899475	0.0147816	20.7817	3.51917	5010	1250	0.565676	0.5
LE5	0.957173	0.0109691	31.7891	3.16082	2510	630	0.438962	0.5
LE11	0.986414	0.0319687	25.83	3.07029	2510	630	0.288106	0.5
LE13	0.910473	0.0221807	31.4611	3.3524	3980	1000	0.428287	0.5
W5	0.9584	0.00451182	18.0345	3.40782	5100	1250	0.346246	0.5

## Sheet: Hz10
	TAmax	TAmin	slp	loc	Max_X	Min_X	X50	f(X50)
LE4	0.985033	0.00520667	12.8033	3.467	5010	1252.5	0.449478	0.5
LE5	1	0.00613867	28.39	3.29033	2510	627.5	0.702198	0.5
LE11	0.914325	0.00638	23.49	3.12375	2510	627.5	0.385238	0.5
LE13	0.922825	0.0086029	22.08	3.32925	3980	1000	0.391942	0.5
W5	0.95224	0.0615	12.1492	3.3726	5010	1252.5	0.290633	0.5

## Sheet: Hz20
	TAmax	TAmin	slp	loc	Max_X	Min_X	X50	f(X50)
LE4	0.9698	0.024304	19.97	3.4366	5010	1252.5	0.394992	0.5
LE5	0.9699	0.0010696	32.34	3.1746	2510	627.5	0.464145	0.5
LE11	0.99166	0.041142	20.364	3.121	2510	627.5	0.363092	0.5
LE13	0.95956	0.025364	20.158	3.3686	3980	1000	0.451448	0.5
W5	0.92994	0.02778	23.952	3.4086	5010	1252.5	0.354712	0.5

## Sheet: Hz40
	TAmax	TAmin	slp	loc	Max_X	Min_X	X50	f(X50)
LE4	0.917675	0.00139425	12.725	3.5475	5010	1252.5	0.636103	0.5
LE5	0.995517	0.0894697	23.2435	3.13017	2510	627.5	0.370285	0.5
LE11	0.926	0.035065	23.1552	3.1055	2510	627.5	0.349858	0.5
LE13	1	0.001609	23.455	3.4075	3980	1000	0.521756	0.5
W5	0.9627	0.009135	36.71	3.41275	5010	1252.5	0.357639	0.5
