# Supplementary material for: On the Similarity Between the Reinforcing and the Discriminative Properties of Intracranial Self-Stimulation
Source: Front Behav Neurosci. 2022 Feb 21;16:799015. doi: 10.3389/fnbeh.2022.799015 (PMC8899289; doi:10.3389/fnbeh.2022.799015)
Supplement: Supplementary file 1 [file Data_Sheet_1.ZIP › ArticleData/VelazquezMartinezEtAl_DD50Hld.xlsx]

## Sheet: DD50_Resum
	MiliaAmpers				Hertz					MiliaAmpers
	1	2	4		1	2	4			LE4		LE5		LE11		LE13		W5
LE4	247.372	262.875	285.587		117.117	108.422	136.17		1	247.372		174.482		143.089		208.864		261.773
									2	262.875		155.311		124.374		195.59		270.583
LE5	174.482	155.311	144.331		155.307	119.903	103.629		3	285.587		144.331		110.566		223.593		254.717
LE11	143.089	124.374	110.566		106.235	103.785	94.2856
										Hertz
LE13	208.864	195.59	223.593		107.573	116.579	129.013		1	117.117		155.307		106.235		107.573		89.8343
									2	108.422		119.903		103.785		116.579		101.451
W5	261.773	270.583	254.717		89.8343	101.451	103.136		3	136.17		103.629		94.2856		129.013		103.136

## Sheet: Slp_Resum
	MiliaAmpers				Hertz					MiliaAmpers
	1	2	4		1	2	4			LE4		LE5		LE11		LE13		W5		Mean	SE
LE4	23.0275	22.3125	16.78		13.03	20.028	16.78		1	23.0275		35.9862		22.009		21.386		26.856		25.8529	6.04985
									2	22.3125		26.1133		25.9436		25.9258		15.924		23.2439	4.39214
LE5	35.9862	26.1133	31.7909		29.15	34.47	31.7909		3	16.78		31.7909		39.545		31.6158		20.3327		28.0129	9.29256
LE11	22.009	25.9436	39.545		25.1525	21.416	39.545
LE13	21.386	25.9258	31.6158		22.0025	19.988	31.6158		1	13.03		29.15		25.1525		22.0025		12.5748		20.382	7.36997
									2	20.028		34.47		21.416		19.988		23.742		23.9288	6.08712
W5	26.856	15.924	20.3327		12.5748	23.742	20.3327		3	16.78		31.7909		39.545		31.6158		20.3327		28.0129	9.29256

## Sheet: Loc_Resum
	MiliaAmpers				Hertz					MiliaAmpers
	1	2	4		1	2	4			LE4		LE5		LE11		LE13		W5		Mean	SE
LE4	2.39525	2.41975	2.46017		2.07033	2.0402	2.1355		1	2.39525		2.24375		2.1582		2.32131		2.4194		2.30758	0.197114
									2	2.41975		2.1936		2.09855		2.292		2.4378		2.28834	0.157655
LE5	2.24375	2.1936	2.16082		2.192	2.079	2.03317		3	2.46017		2.16082		2.04813		2.3524		2.407		2.2857	0.137438
LE11	2.1582	2.09855	2.04813		2.02725	2.0244	1.9788
LE13	2.32131	2.292	2.3524		2.0335	2.0718	2.111		1	2.07033		2.192		2.02725		2.0335		1.977		2.06002	0.14647
									2	2.0402		2.079		2.0244		2.0718		2.0114		2.04536	0.05956
W5	2.4194	2.4378	2.407		1.977	2.0114	2.0145		3	2.1355		2.03317		1.9788		2.111		2.0145		2.05459	0.05956

## Sheet: Am10
	TAmax	TAmin	slp	loc	infleccion	altura	(Tamax-Tamin)/2	altura
LE4	0.989187	0.0106953	23.0275	2.39525	243.521	0.45102	247.372	0.489246
LE5	0.967737	0.0170968	35.9862	2.24375	173.856	0.462004	174.482	0.47532
LE11	0.95874	0.013484	22.009	2.1582	140.818	0.436666	143.089	0.472628
LE13	0.934723	0.00715677	21.386	2.32131	204.738	0.421005	208.864	0.463783
W5	0.96072	0.009424	26.856	2.4194	258.821	0.444291	261.773	0.475648

## Sheet: Am20
	TAmax	TAmin	slp	loc	infleccion	altura	(Tamax-Tamin)/2	altura
LE4	0.970963	2.22e-16	22.3125	2.41975	257.316	0.435381	262.875	0.485481
LE5	0.98216	0.015132	26.1133	2.1936	153.755	0.456011	155.311	0.483514
LE11	0.988373	0.0238536	25.9436	2.09855	123.505	0.463311	124.374	0.48226
LE13	0.931733	0.00392875	25.9258	2.292	192.81	0.42663	195.59	0.463902
W5	0.98476	0.021084	15.924	2.4378	262.731	0.433249	270.583	0.481838

## Sheet: Am40
	TAmax	TAmin	slp	loc	infleccion	altura	(Tamax-Tamin)/2	altura
LE4	0.949583	0.0173093	16.78	2.46017	277.784	0.419482	285.587	0.466137
LE5	0.957064	0.0109691	31.7909	2.16082	143.302	0.449754	144.331	0.473047
LE11	0.984363	0.0418616	39.545	2.04813	110.963	0.485673	110.566	0.47125
LE13	0.977127	0.022182	31.6158	2.3524	222.733	0.46488	223.593	0.477472
W5	0.946909	0.00451182	20.3327	2.407	248.778	0.422349	254.717	0.471199

## Sheet: Hz10
	TAmax	TAmin	slp	loc	infleccion	altura	(Tamax-Tamin)/2	altura
LE4	0.9844	0.00546	13.03	2.07033	110.388	0.408434	117.117	0.48947
LE5	1	0.005856	29.15	2.192	153.663	0.463664	155.307	0.497072
LE11	0.9131	0.0055975	25.1525	2.02725	104.701	0.41781	106.235	0.453751
LE13	0.9262	0.0090725	22.0025	2.0335	105.67	0.419647	107.573	0.458564
W5	0.9504	0.06509	12.5748	1.977	88.6226	0.42669	89.8343	0.442655

## Sheet: Hz20
	TAmax	TAmin	slp	loc	infleccion	altura	(Tamax-Tamin)/2	altura
LE4	0.97014	0.024062	20.028	2.0402	106.824	0.442717	108.422	0.473039
LE5	0.95714	0.0014136	34.47	2.079	118.883	0.447356	119.903	0.477863
LE11	0.99094	0.041898	21.416	2.0244	103.352	0.4654	103.785	0.474521
LE13	0.96204	0.024256	19.988	2.0718	114.874	0.439132	116.579	0.468892
W5	0.9289	0.027496	23.742	2.0114	100.741	0.434487	101.451	0.450702

## Sheet: Hz40
	TAmax	TAmin	slp	loc	infleccion	altura	(Tamax-Tamin)/2	altura
LE4	0.842125	0.0059775	20.15	2.1355	133.079	0.376277	136.17	0.418074
LE5	0.995217	0.088573	22.3845	2.03317	105.668	0.495264	103.629	0.453322
LE11	0.96708	0.022434	21.8312	1.9788	93.1325	0.44494	94.2856	0.472323
LE13	1	0.0021405	23.495	2.111	126.657	0.452174	129.013	0.49893
W5	0.9586	0.0090575	34.9875	2.0145	102.502	0.452583	103.136	0.474771
