# Supplementary material for: On the Similarity Between the Reinforcing and the Discriminative Properties of Intracranial Self-Stimulation
Source: Front Behav Neurosci. 2022 Feb 21;16:799015. doi: 10.3389/fnbeh.2022.799015 (PMC8899289; doi:10.3389/fnbeh.2022.799015)
Supplement: Supplementary file 1 [file Data_Sheet_1.ZIP › ArticleData/VelazquezMartinezEtAl_TA50_Fig1-2-.xlsx]

## Sheet: TA50_Resum
	MiliaAmpers				Hertz					MiliaAmpers
	1	2	4		1	2	4			LE4		LE5		LE11		LE13		W5		MEAN	SE
LE4	0.401093	0.412674	0.672827		0.726925	0.194889	0.624204		1	0.401093		0.243003		0.506277		0.636542		0.507655		0.458914	0.146741
									2	0.412674		0.346387		0.610729		0.602947		0.479076		0.490363	0.116249
LE5	0.243003	0.346387	0.549319		0.169541	0.358671	0.393817		3	0.672827		0.549319		0.778017		0.760136		0.597236		0.671507	0.0995581
LE11	0.506277	0.610729	0.778017		0.370873	0.347984	0.520443
										Hertz
LE13	0.636542	0.602947	0.760136		0.928259	0.611333	0.853724		1	0.726925		0.169541		0.370873		0.928259		0.26192		0.491504	0.322916
									2	0.194889		0.358671		0.347984		0.611333		0.408436		0.384263	0.149982
W5	0.507655	0.479076	0.597236		0.26192	0.408436	0.445316		3	0.624204		0.393817		0.520443		0.853724		0.445316		0.567501	0.181968

## Sheet: Slp_Resum
	MiliaAmpers				Hertz					MiliaAmpers
	1	2	4		1	2	4			LE4		LE5		LE11		LE13		W5		MEAN	SE
LE4	21.6475	33.225	53.124		60.0409	71.2233	23.3237		1	21.6475		31.0144		33.6375		91.0802		177.426		70.9611	65.4982
									2	33.225		29.44		41.2583		29.212		97.8167		46.1904	29.2683
LE5	31.0144	29.44	29.2733		51.9025	16.7967	22.401		3	53.124		29.2733		22.2129		53.3993		176.252		66.8522	62.7346
LE11	33.6375	41.2583	22.2129		39.8264	43.51	59.4594
										Hertz
LE13	91.0802	29.212	53.3993		47.6214	36.7875	49.4218		1	60.0409		51.9025		39.8264		47.6214		39.082		47.6946	8.7497
									2	71.2233		16.7967		43.51		36.7875		32.6		40.1835	19.9407
W5	177.426	97.8167	176.252		39.082	32.6	86.278		3	23.3237		22.401		59.4594		49.4218		86.278		48.1768	26.7517

## Sheet: Loc_Resum
	MiliaAmpers				Hertz					MiliaAmpers
	1	2	4		1	2	4			LE4		LE5		LE11		LE13		W5		MEAN	SE
LE4	3.439	3.4425	3.5768		3.59018	3.29533	3.55013		1	3.439		3.03544		3.19308		3.44633		3.50467		3.32371	0.20077
									2	3.4425		3.108		3.24817		3.4022		3.491		3.33837	0.157655
LE5	3.03544	3.108	3.202		2.96583	3.09933	3.1136		3	3.5768		3.202		3.315		3.50022		3.5495		3.4287	0.162759
LE11	3.19308	3.24817	3.315		3.11455	3.0975	3.2011
										Hertz
LE13	3.44633	3.4022	3.50022		3.50514	3.40375	3.49083		1	3.59018		2.96583		3.11455		3.50514		3.3422		3.30358	0.261757
									2	3.29533		3.09933		3.0975		3.40375		3.4425		3.26768	0.163664
W5	3.50467	3.491	3.5495		3.3422	3.4425	3.4624		3	3.55013		3.1136		3.2011		3.49083		3.4624		3.36361	0.193422

## Sheet: Am10
	TAmax	TAmin	slp	loc	Max_X	Min_X	X50	f(X50)
LE4	0.94165	0.0426725	21.6475	3.439	5010	1250	0.401093	0.5
LE5	0.8419	0.150339	31.0144	3.03544	2510	630	0.243003	0.5
LE11	0.8664	0.0506273	33.6375	3.19308	2510	630	0.506277	0.5
LE13	0.604917	0.0656028	91.0802	3.44633	3980	1000	0.636542	0.5
W5	0.878489	0.0407767	177.426	3.50467	5100	1250	0.507655	0.5
W7	0.919565	0.0755088	50.4323	2.31471

## Sheet: Am20
	TAmax	TAmin	slp	loc	Max_X	Min_X	X50	f(X50)
LE4	0.8758	0.057545	33.225	3.4425	5010	1250	0.412674	0.5
LE5	0.9193	0.08537	29.44	3.108	2510	630	0.346387	0.5
LE11	0.857833	0.11447	41.2583	3.24817	2510	630	0.610729	0.5
LE13	0.62204	0.052768	29.212	3.4022	3980	1000	0.602947	0.5
W5	0.971367	0.0475	97.8167	3.491	5100	1250	0.479076	0.5

## Sheet: Am40
	TAmax	TAmin	slp	loc	Max_X	Min_X	X50	f(X50)
LE4	0.96226	0.020936	53.124	3.5768	5010	1250	0.672827	0.5
LE5	0.752033	0.0627683	29.2733	3.202	2510	630	0.549319	0.5
LE11	0.927471	0.0148169	22.2129	3.315	2510	630	0.778017	0.5
LE13	0.710633	0.0625056	53.3993	3.50022	3980	1000	0.760136	0.5
W5	0.9159	0.0336333	176.252	3.5495	5100	1250	0.597236	0.5

## Sheet: Hz10
	TAmax	TAmin	slp	loc	Max_X	Min_X	X50	f(X50)
LE4	0.765164	0.0128909	60.0409	3.59018	5010	1252.5	0.726925	0.5
LE5	0.736383	0.0952683	51.9025	2.96583	2510	627.5	0.169541	0.5
LE11	0.865182	3.64697e-13	39.8264	3.11455	2510	627.5	0.370873	0.5
LE13	0.517186	0.000372429	47.6214	3.50514	3980	1000	0.928259	0.5
W5	0.87442	1.8232e-16	39.082	3.3422	5010	1252.5	0.26192	0.5

## Sheet: Hz20
	TAmax	TAmin	slp	loc	Max_X	Min_X	X50	f(X50)
LE4	0.899467	0.0266667	71.2233	3.29533	5010	1252.5	0.194889	0.5
LE5	0.7468	0.179749	16.7967	3.09933	2510	627.5	0.358671	0.5
LE11	0.7823	0.05258	43.51	3.0975	2510	627.5	0.347984	0.5
LE13	0.57655	0.07224	36.7875	3.40375	3980	1000	0.611333	0.5
W5	0.95835	1.875e-16	32.6	3.4425	5010	1252.5	0.408436	0.5

## Sheet: Hz40
	TAmax	TAmin	slp	loc	Max_X	Min_X	X50	f(X50)
LE4	0.913687	0.024952	23.3237	3.55013	5010	1252.5	0.624204	0.5
LE5	0.75566	0.074325	22.401	3.1136	2510	627.5	0.393817	0.5
LE11	0.84209	0.040043	59.4594	3.2011	2510	627.5	0.520443	0.5
LE13	0.526167	0.0245847	49.4218	3.49083	3980	1000	0.853724	0.5
W5	0.81351	0.063319	86.278	3.4624	5010	1252.5	0.445316	0.5
