# Supplementary material for: On the Similarity Between the Reinforcing and the Discriminative Properties of Intracranial Self-Stimulation
Source: Front Behav Neurosci. 2022 Feb 21;16:799015. doi: 10.3389/fnbeh.2022.799015 (PMC8899289; doi:10.3389/fnbeh.2022.799015)
Supplement: Supplementary file 2 [file Data_Sheet_2.ZIP]

Archive with 21 entries (20 files):
- SupplementaryData/
- SupplementaryData/VelazquezMartinezEtAl_Fig2SA-2SB.pzfx
- __MACOSX/SupplementaryData/._VelazquezMartinezEtAl_Fig2SA-2SB.pzfx
- SupplementaryData/.DS_Store
- __MACOSX/SupplementaryData/._.DS_Store
- SupplementaryData/VelazquezMartinezEtAl_Fig8S.pzfx
- __MACOSX/SupplementaryData/._VelazquezMartinezEtAl_Fig8S.pzfx
- SupplementaryData/VelazquezMartinezEtAl_Fig4SA-4SB.pzfx
- __MACOSX/SupplementaryData/._VelazquezMartinezEtAl_Fig4SA-4SB.pzfx
- SupplementaryData/VelazquezMartinezEtAl_Fig6S.pzfx
- __MACOSX/SupplementaryData/._VelazquezMartinezEtAl_Fig6S.pzfx
- SupplementaryData/VelazquezMartinezEtAl_Fig7-5S.pzfx
- __MACOSX/SupplementaryData/._VelazquezMartinezEtAl_Fig7-5S.pzfx
- SupplementaryData/VelazquezMartinezEtAl_Fig1S.pzfx
- __MACOSX/SupplementaryData/._VelazquezMartinezEtAl_Fig1S.pzfx
- SupplementaryData/VelazquezMartinezEtAl_Fig3S.pzfx
- __MACOSX/SupplementaryData/._VelazquezMartinezEtAl_Fig3S.pzfx
- SupplementaryData/VelazquezMartinezEtAl_Fig7S.pzfx
- __MACOSX/SupplementaryData/._VelazquezMartinezEtAl_Fig7S.pzfx
- SupplementaryData/VelazquezMartinezEtAl_Fig6-10-11-10s-9s.pzfx
- __MACOSX/SupplementaryData/._VelazquezMartinezEtAl_Fig6-10-11-10s-9s.pzfx
